# Supplementary material for: The Genetic Factors Controlling the Accumulation of Amylase/Trypsin Inhibitors (ATIs) in Barley for Enhancing Human Nutrition and Health
Source: Food Sci Nutr. 2026 Jan 10;14(1):e70990. doi: 10.1002/fsn3.70990 (PMC12789939; doi:10.1002/fsn3.70990)
Supplement: Supplementary file 2 — Table S1: Summary statistics of different Amylase trypsin inhibitors (ATIs) in 184 spring barley accessions. [file FSN3-14-e70990-s001.xlsx]

## Sheet: S1
				Table S1. Summary statistics of different Amylase trypsin inhibitors (ATIs) in 184 spring barley accessions
				Trait	Mean	Min.	Max.	Var.	Median	%CV	s.d
				ATI_total	2815	1095	5199	0.506	2727	25.27	0.711
				AI_BDAI_1	0.655	0.154	2320	0.15	0.525	59.13	0.387
				AI_BMAI_1	0.317	0.107	0.627	0.007	0.312	27.74	0.088
				ASI	0.158	0.041	0.335	0.003	0.156	39.65	0.062
				BTI_CMc	0.14	0.0285	0.313	0.003	0.133	39.15	0.0548
				CI_2	0.093	0.033	0.3	0.0028	0.075	56.96	0.053
				CMa	0.395	0.105	0.712	0.0132	0.383	29.02	0.115
				CMd	0.408	0.102	0.82	0.0174	0.383	32.36	0.132
				CMe	0.398	0.0283	0.936	0.031	0.386	44.61	0.178
				SCI_1A	0.193	0.061	0.506	0.005	0.179	38.46	0.074
				SCI_1B	0.102	0.0233	0.268	0.0018	0.094	41.4	0.042
				Min.: Minimun; Max.: Maximun; Var.: Variance; %CV: coefficient of variation; s.d: standard deviation

## Sheet: S2
ATI_trait	SNP	CHROM	POS	REF	ALT	Effect	SE	p-value	log10
AI.BDAI	m_31050	3	255737083	G	A	-0.172497	0.0291944	6.94461e-11	10.1584
AI.BDAI	m_89998	6	5231873	G	A	-0.209608	0.0330011	7.38647e-11	10.1316
AI.BDAI	m_70996	5	549651999	G	A	-0.246686	0.0417373	5.41092e-10	9.26673
ATI_total	m_90200	6	104925337	G	A	-0.440135	0.077507	1.64308e-09	8.78434
AI.BDAI	SCRI_RS_207000	5	620734830	A	G	-0.0792237	0.0155667	1.04306e-08	7.98169
AI.BDAI	m_842	1	24731616	T	C	-0.16847	0.0334722	4.38114e-08	7.35841
BTI_CMc	m_20328	2	54978556	C	G	-0.0279571	0.00579956	4.92645e-08	7.30747
CMe	BOPA2_12_30554	4	618415678	A	C	-0.0420888	0.00876471	9.71876e-08	7.01239
CMa	m_28467	3	207701929	G	A	0.0536039	0.00970613	1.18283e-07	6.92708
CMe	BOPA2_12_20632	1	511401867	A	G	0.0902056	0.018531	1.23896e-07	6.90694
CMa	m_116143	7	49897689	G	A	-0.0514917	0.00937472	1.36827e-07	6.86383
BTI_CMc	m_18974	2	514278503	G	A	0.0570221	0.0122805	1.57772e-07	6.80197
CMe	m_16839	2	438065935	A	G	-0.0589444	0.0126296	2.20892e-07	6.65582
ASI	m_59617	4	510284343	A	G	-0.0430336	0.00798465	2.24506e-07	6.64877
CMa	m_28254	3	200830829	C	G	0.0484788	0.00901259	2.36072e-07	6.62696
CMa	m_28255	3	200830855	C	T	0.0484788	0.00901259	2.36072e-07	6.62696
CMa	m_28289	3	201283704	C	T	0.0484788	0.00901259	2.36072e-07	6.62696
CMa	m_28301	3	201522945	C	T	0.0484788	0.00901259	2.36072e-07	6.62696
CMa	m_72775	5	587058263	A	G	-0.0532461	0.00993354	2.58147e-07	6.58813
CMa	m_28276	3	201036820	C	T	0.0475786	0.00888279	2.63068e-07	6.57993
CMa	m_101691	7	50458961	G	T	0.045838	0.00858054	2.81411e-07	6.55066
CMa	m_28530	3	208583751	A	T	0.0475806	0.00897747	3.43453e-07	6.46413
CMa	m_28307	3	201549414	C	T	0.0472968	0.0090181	4.45612e-07	6.35104
CMa	m_28309	3	201549495	A	G	0.0472968	0.0090181	4.45612e-07	6.35104
CMe	m_82704	6	412059468	G	C	0.0530628	0.0120598	4.69456e-07	6.3284
CMa	m_28253	3	200672079	C	T	0.0468659	0.00899755	5.27133e-07	6.27808
CMa	m_28305	3	201530624	G	T	0.0468659	0.00899755	5.27133e-07	6.27808
CMa	m_28463	3	207590644	C	T	0.0521303	0.0100114	5.31184e-07	6.27476
AI.BDAI	m_115891	7	640366879	G	A	0.0859059	0.0224853	5.41136e-07	6.26669
CMa	m_72783	5	587058430	A	G	-0.0523163	0.0100882	5.86392e-07	6.23181
ASI	m_59653	4	508704570	A	G	0.0299646	0.00580532	6.56509e-07	6.18276
BTI_CMc	m_26531	3	140458216	T	C	0.0196742	0.00448796	6.62798e-07	6.17862
ATI_total	m_85691	6	8813813	G	T	-0.372616	0.0822479	7.59042e-07	6.11973
CMa	m_28292	3	201283791	C	G	0.0462916	0.00902596	7.64355e-07	6.1167
ASI	m_52492	4	512588362	T	C	-0.0411346	0.00803276	7.92623e-07	6.10093
ASI	m_52846	4	512588381	T	G	-0.0411346	0.00803276	7.92623e-07	6.10093
BTI_CMc	m_110899	7	17853329	T	A	0.028257	0.00683821	8.07377e-07	6.09292
BTI_CMc	m_10007	1	537709379	C	G	0.0197018	0.00475085	8.2863e-07	6.08164
CMd	m_37542	3	37941888	C	G	0.0640156	0.0139541	8.29869e-07	6.08099
CMa	m_28249	3	200213813	C	T	0.0458233	0.00897058	8.40322e-07	6.07555
AI.BMAI_1	m_110252	7	583143177	G	T	-0.0760568	0.0149256	8.94242e-07	6.04855
ASI	m_52491	4	510284325	T	C	-0.0411176	0.0080921	9.51292e-07	6.02169
ATI_total	m_63027	5	655931847	T	G	0.255838	0.0576649	9.51934e-07	6.02139
ASI	m_54110	4	508407241	C	G	0.029517	0.00581692	9.8171e-07	6.00802
ASI	m_59671	4	508407255	A	C	0.029517	0.00581692	9.8171e-07	6.00802
CMa	m_110364	7	581386201	C	G	0.0520944	0.0102698	9.89737e-07	6.00448
CMa	m_83209	6	498702964	C	T	-0.0537847	0.0106173	1.02107e-06	5.99095
CMa	m_110281	7	581819333	T	C	0.0520749	0.010329	1.14027e-06	5.94299
CMa	m_110282	7	581819364	T	C	0.0520749	0.010329	1.14027e-06	5.94299
CMa	m_28299	3	201346282	T	C	0.0441943	0.00880682	1.26877e-06	5.89662
CMa	m_28443	3	206924767	C	T	0.0507317	0.0101182	1.29365e-06	5.88818
CMa	m_28445	3	206924811	G	A	0.0507317	0.0101182	1.29365e-06	5.88818
ATI_total	m_83186	6	64400989	C	T	0.29084	0.0667543	1.32027e-06	5.87934
CMa	m_119403	7	581856410	A	G	0.0524685	0.0104767	1.32823e-06	5.87673
ASI	m_55232	4	508636907	G	C	0.0291094	0.00582003	1.36818e-06	5.86386
ASI	m_66991	5	238493361	G	C	-0.0530655	0.0106134	1.37903e-06	5.86043
ASI	m_66178	5	288963717	T	C	-0.0518397	0.0103715	1.38891e-06	5.85733
CMa	m_119233	7	581863236	A	G	0.0515823	0.0103212	1.3927e-06	5.85614
CMa	m_108205	7	582053382	T	G	0.0515823	0.0103212	1.3927e-06	5.85614
ASI	m_59607	4	509522409	A	C	-0.0412719	0.00827267	1.44908e-06	5.83891
CI_2	m_46601	3	646536160	G	T	0.0288798	0.00581783	1.62211e-06	5.78992
CMa	m_28466	3	207701375	C	G	0.0510145	0.0103021	1.71368e-06	5.76607
CMa	m_28264	3	200956591	C	T	0.0455407	0.00926319	2.01078e-06	5.69664
CMa	m_28265	3	200956599	G	A	0.0455407	0.00926319	2.01078e-06	5.69664
ASI	m_59634	4	509499774	A	G	-0.0371201	0.00755485	2.03707e-06	5.69099
CMa	m_83881	6	493263535	C	T	-0.0474262	0.00968744	2.20592e-06	5.65641
ASI	m_59554	4	510284321	A	G	-0.0417021	0.00852488	2.24404e-06	5.64897
CMa	m_119401	7	582053433	A	G	0.0510857	0.0104548	2.2993e-06	5.6384
CMa	m_28469	3	207898562	C	T	0.0467537	0.00960625	2.50676e-06	5.60089
CMa	m_28473	3	207900471	C	T	0.0467537	0.00960625	2.50676e-06	5.60089
CMa	m_28474	3	207900484	C	T	0.0467537	0.00960625	2.50676e-06	5.60089
CI_2	m_89372	6	564918582	G	A	0.0341627	0.00703455	2.62786e-06	5.5804
CMa	m_61857	5	585858336	T	C	0.0445842	0.00918376	2.64823e-06	5.57704
CMa	m_28191	3	198987757	C	T	0.0433226	0.00892549	2.65853e-06	5.57536
CMa	m_28210	3	199446283	C	G	0.0433226	0.00892549	2.65853e-06	5.57536
CMa	m_81478	6	493463189	T	G	0.0440447	0.00907768	2.68025e-06	5.57183
CMa	m_47566	3	68558826	G	A	-0.0496836	0.0102561	2.77344e-06	5.55698
CMa	m_28186	3	198899242	C	A	0.0438131	0.00904875	2.80302e-06	5.55237
CMa	m_28225	3	199674540	T	C	0.0438131	0.00904875	2.80302e-06	5.55237
CMa	m_28226	3	199674602	T	G	0.0438131	0.00904875	2.80302e-06	5.55237
CMa	m_28326	3	202027017	C	T	0.0496238	0.0102632	2.88873e-06	5.53929
CMa	m_28328	3	202085642	C	T	0.0496238	0.0102632	2.88873e-06	5.53929
CMa	m_28329	3	202085663	G	A	0.0496238	0.0102632	2.88873e-06	5.53929
CMa	m_28336	3	202098732	G	T	0.0496238	0.0102632	2.88873e-06	5.53929
CMa	m_28338	3	202344526	T	A	0.0496238	0.0102632	2.88873e-06	5.53929
CMa	m_28380	3	204170736	A	T	0.0496238	0.0102632	2.88873e-06	5.53929
CMa	m_28386	3	204215230	C	T	0.0496238	0.0102632	2.88873e-06	5.53929
CMa	m_28398	3	204604349	G	A	0.0496238	0.0102632	2.88873e-06	5.53929
CMa	m_28429	3	206187341	C	T	0.0496238	0.0102632	2.88873e-06	5.53929
CMa	m_28433	3	206187470	C	T	0.0496238	0.0102632	2.88873e-06	5.53929
CMa	m_28436	3	206684251	C	T	0.0496238	0.0102632	2.88873e-06	5.53929
ASI	m_55213	4	508135437	C	T	0.0278904	0.00577753	2.98922e-06	5.52444
ASI	m_55214	4	508135469	C	T	0.0278904	0.00577753	2.98922e-06	5.52444
CMa	m_28260	3	200837011	G	A	0.0438158	0.00908534	3.05214e-06	5.5154
CMa	m_28298	3	201340945	G	A	0.0435167	0.00902448	3.06047e-06	5.51421
CMa	m_47552	3	67220624	G	A	-0.050345	0.0104515	3.13023e-06	5.50442
CMa	m_48104	3	67853974	A	T	-0.050345	0.0104515	3.13023e-06	5.50442
CMa	m_44754	3	67895217	C	T	-0.050345	0.0104515	3.13023e-06	5.50442
CMa	m_47549	3	68031314	G	A	-0.050345	0.0104515	3.13023e-06	5.50442
CMa	m_44755	3	68553494	C	T	-0.050345	0.0104515	3.13023e-06	5.50442
CMa	m_44756	3	68553566	C	T	-0.050345	0.0104515	3.13023e-06	5.50442
CMa	m_48114	3	68559555	A	G	-0.050345	0.0104515	3.13023e-06	5.50442
CMa	m_45361	3	68559609	C	T	-0.050345	0.0104515	3.13023e-06	5.50442
CMa	m_28158	3	198507250	A	G	0.0436997	0.0090888	3.25581e-06	5.48734
CMa	m_28177	3	198570614	C	A	0.0436997	0.0090888	3.25581e-06	5.48734
CMa	m_28224	3	199674488	C	T	0.0436997	0.0090888	3.25581e-06	5.48734
CMa	m_28227	3	199803091	G	A	0.0436997	0.0090888	3.25581e-06	5.48734
CMa	m_28228	3	199859337	C	G	0.0436997	0.0090888	3.25581e-06	5.48734
CMa	m_28239	3	200125061	C	T	0.0436997	0.0090888	3.25581e-06	5.48734
CMa	m_28323	3	201937063	C	A	0.0481474	0.0100713	3.6746e-06	5.43479
CMa	m_28580	3	209532901	G	A	0.0518295	0.0108445	3.69565e-06	5.43231
CMa	m_28582	3	209532968	G	A	0.0518295	0.0108445	3.69565e-06	5.43231
CMa	m_119456	7	580771988	A	C	0.0494601	0.0103493	3.70029e-06	5.43176
CMa	m_98368	7	581258808	T	C	0.0494601	0.0103493	3.70029e-06	5.43176
CMa	m_103128	7	581475263	T	C	0.0494601	0.0103493	3.70029e-06	5.43176
CMa	m_119429	7	581583405	A	G	0.0494601	0.0103493	3.70029e-06	5.43176
CMa	m_105723	7	581583410	T	C	0.0494601	0.0103493	3.70029e-06	5.43176
AI.BDAI	m_64787	5	597694077	G	C	0.0998058	0.0268288	3.73086e-06	5.42819
CMa	m_110704	7	581241217	G	C	0.0499494	0.0104591	3.75558e-06	5.42532
CMa	m_110674	7	581241229	C	T	0.0499494	0.0104591	3.75558e-06	5.42532
CMa	m_110703	7	581241266	G	T	0.0499494	0.0104591	3.75558e-06	5.42532
ASI	m_57933	4	514300041	G	A	-0.0399853	0.00837851	3.81092e-06	5.41897
ASI	m_57934	4	514300095	G	A	-0.0399853	0.00837851	3.81092e-06	5.41897
ASI	m_57935	4	514300102	G	A	-0.0399853	0.00837851	3.81092e-06	5.41897
CMa	m_28122	3	197668400	A	G	0.0436322	0.00914694	3.84849e-06	5.41471
ASI	m_56869	4	493193594	G	A	0.0324033	0.00680791	4.02974e-06	5.39472
ASI	m_48979	4	509223157	T	C	0.0281484	0.00591941	4.10799e-06	5.38637
ASI	m_49338	4	509223174	C	T	0.0281484	0.00591941	4.10799e-06	5.38637
ASI	m_48980	4	509223178	T	C	0.0281484	0.00591941	4.10799e-06	5.38637
ASI	m_49339	4	509223182	C	T	0.0281484	0.00591941	4.10799e-06	5.38637
ASI	m_50292	4	509223192	G	T	0.0281484	0.00591941	4.10799e-06	5.38637
ASI	m_59886	4	509223215	A	G	0.0281484	0.00591941	4.10799e-06	5.38637
CMa	m_28136	3	198190238	G	A	0.0431123	0.00906716	4.11706e-06	5.38541
CMa	m_72437	5	586140828	G	A	0.0443741	0.00933378	4.12834e-06	5.38422
ASI	m_104571	7	79008974	C	G	-0.0383065	0.00805872	4.14157e-06	5.38283
ASI	m_102602	7	79115305	G	C	-0.0383065	0.00805872	4.14157e-06	5.38283
ASI	m_101079	7	79115321	C	G	-0.0383065	0.00805872	4.14157e-06	5.38283
ASI	m_102962	7	79115323	T	C	-0.0383065	0.00805872	4.14157e-06	5.38283
ASI	m_105348	7	79115353	G	T	-0.0383065	0.00805872	4.14157e-06	5.38283
ASI	m_113560	7	79115363	G	A	-0.0383065	0.00805872	4.14157e-06	5.38283
ASI	m_105349	7	79115364	G	T	-0.0383065	0.00805872	4.14157e-06	5.38283
ASI	m_49323	4	508036038	C	T	0.028112	0.00591562	4.16445e-06	5.38044
ASI	m_45535	3	78449568	G	C	-0.0242061	0.00510035	4.27888e-06	5.36867
ASI	m_54627	4	493292487	G	C	0.0315781	0.00666808	4.47532e-06	5.34918
ASI	m_56993	4	493292540	G	A	0.0315781	0.00666808	4.47532e-06	5.34918
ASI	m_57215	4	508884356	C	A	0.0295127	0.00623717	4.55341e-06	5.34166
CMa	m_28139	3	198290308	G	A	0.0423669	0.00895393	4.55533e-06	5.34148
CMa	m_79661	6	498325073	G	T	-0.0514469	0.0108823	4.63713e-06	5.33375
CMa	m_28200	3	199112441	T	A	0.042839	0.00906533	4.67784e-06	5.32996
CMa	m_45071	3	66968434	G	T	0.0424874	0.00899653	4.73825e-06	5.32438
ASI	m_51264	4	510164946	C	G	-0.0478402	0.0101314	4.75243e-06	5.32308
ASI	m_33593	3	304022904	A	G	0.0355882	0.00753796	4.76817e-06	5.32165
ASI	m_33594	3	304022917	C	T	0.0355882	0.00753796	4.76817e-06	5.32165
BTI_CMc	m_28254	3	200830829	C	G	0.0199362	0.004927	4.83333e-06	5.31575
CMa	m_28203	3	199112563	C	A	0.0424212	0.00901253	5.07445e-06	5.29461
ASI	m_59599	4	509498034	A	G	-0.0395972	0.00841622	5.11995e-06	5.29073
ASI	m_57983	4	509502411	G	A	-0.0395972	0.00841622	5.11995e-06	5.29073
ASI	m_50034	4	510643257	T	G	-0.0395972	0.00841622	5.11995e-06	5.29073
ASI	m_59597	4	510643259	A	T	-0.0395972	0.00841622	5.11995e-06	5.29073
ASI	m_49038	4	510643275	T	C	-0.0395972	0.00841622	5.11995e-06	5.29073
ASI	m_59600	4	510808562	A	G	-0.0395972	0.00841622	5.11995e-06	5.29073
ASI	m_59601	4	511354247	A	G	-0.0395972	0.00841622	5.11995e-06	5.29073
ASI	m_49039	4	511613999	T	C	-0.0395972	0.00841622	5.11995e-06	5.29073
ASI	m_59602	4	512305440	A	G	-0.0395972	0.00841622	5.11995e-06	5.29073
ASI	m_51335	4	512305805	C	G	-0.0395972	0.00841622	5.11995e-06	5.29073
ASI	m_59576	4	512305859	A	G	-0.0395972	0.00841622	5.11995e-06	5.29073
ASI	m_59603	4	512357136	A	G	-0.0395972	0.00841622	5.11995e-06	5.29073
ASI	m_50234	4	512547468	G	C	-0.0395972	0.00841622	5.11995e-06	5.29073
ASI	m_50235	4	513304186	G	C	-0.0395972	0.00841622	5.11995e-06	5.29073
ASI	m_50035	4	513304234	T	G	-0.0395972	0.00841622	5.11995e-06	5.29073
ASI	m_49277	4	515343008	C	T	-0.0395972	0.00841622	5.11995e-06	5.29073
ASI	m_50036	4	515466442	T	G	-0.0395972	0.00841622	5.11995e-06	5.29073
ASI	m_50236	4	515480200	G	C	-0.0395972	0.00841622	5.11995e-06	5.29073
ASI	m_49040	4	515480247	T	C	-0.0395972	0.00841622	5.11995e-06	5.29073
ASI	m_52180	4	34132090	T	G	0.0334996	0.00713087	5.27923e-06	5.27743
ASI	m_59583	4	35863015	A	G	0.0334996	0.00713087	5.27923e-06	5.27743
ASI	m_119484	7	67732056	A	G	-0.0409019	0.00870756	5.29144e-06	5.27643
AI.BMAI_1	m_8246	1	453789625	A	G	0.0619069	0.0131911	5.40871e-06	5.26691
ASI	m_53094	4	35230632	C	T	-0.0319336	0.00680864	5.458e-06	5.26297
ASI	m_49036	4	35550890	C	T	-0.0319336	0.00680864	5.458e-06	5.26297
ASI	m_49276	4	35550895	T	C	-0.0319336	0.00680864	5.458e-06	5.26297
ASI	m_49037	4	35550931	C	T	-0.0319336	0.00680864	5.458e-06	5.26297
ASI	m_57981	4	35550852	G	A	0.0319336	0.00680864	5.458e-06	5.26297
ASI	m_50232	4	35615015	G	T	0.0319336	0.00680864	5.458e-06	5.26297
ASI	m_50729	4	35769864	T	C	0.0319336	0.00680864	5.458e-06	5.26297
ASI	m_57982	4	35787607	G	A	0.0319336	0.00680864	5.458e-06	5.26297
ASI	m_50038	4	36187694	C	G	0.0319336	0.00680864	5.458e-06	5.26297
ASI	m_52946	4	509289790	G	C	0.0277789	0.00592559	5.51034e-06	5.25882
CMa	m_28312	3	201551163	G	A	0.0426936	0.00910741	5.51444e-06	5.2585
CMa	m_28313	3	201551177	C	T	0.0426936	0.00910741	5.51444e-06	5.2585
ASI	m_59614	4	512357490	A	C	-0.0385792	0.00823834	5.63313e-06	5.24925
ASI	m_66167	5	240559937	T	C	-0.0536868	0.0114662	5.65008e-06	5.24795
CMa	m_25987	3	100358522	A	G	-0.0422123	0.00901848	5.68807e-06	5.24504
CMe	SCRI_RS_14857	3	627884098	A	C	0.0566935	0.0147581	5.74798e-06	5.24048
ASI	m_69540	5	266670050	G	A	-0.0521783	0.0111604	5.82122e-06	5.23499
SCI_1A	m_98174	7	20145350	T	C	0.0696795	0.0149439	6.14646e-06	5.21137
CMa	m_28493	3	208134347	C	T	0.041058	0.00880941	6.20118e-06	5.20753
ASI	BOPA1_3549-743	4	569760181	A	G	-0.0205838	0.00441673	6.20861e-06	5.20701
CMa	m_47585	3	67475495	G	A	-0.0473851	0.0101716	6.25833e-06	5.20354
CMa	m_48082	3	67686172	A	G	-0.0473851	0.0101716	6.25833e-06	5.20354
CMa	m_45901	3	68837482	C	T	-0.0473851	0.0101716	6.25833e-06	5.20354
CMa	m_44747	3	68838187	C	T	-0.0473851	0.0101716	6.25833e-06	5.20354
CMa	m_44627	3	68838244	T	C	-0.0473851	0.0101716	6.25833e-06	5.20354
CI_2	m_78963	6	4356129	C	T	0.0391252	0.00840717	6.38911e-06	5.19456
ASI	m_53296	4	507567988	C	T	-0.0571984	0.0122917	6.39905e-06	5.19388
AI.BMAI_1	BOPA2_12_30399	3	544458340	A	G	-0.0523774	0.0112603	6.47555e-06	5.18872
CMa	m_28167	3	198524376	G	A	0.0421338	0.00906577	6.56304e-06	5.18289
CMa	m_28193	3	199012281	G	A	0.0421338	0.00906577	6.56304e-06	5.18289
CMa	m_28194	3	199012286	G	A	0.0421338	0.00906577	6.56304e-06	5.18289
CMa	m_28195	3	199012293	C	A	0.0421338	0.00906577	6.56304e-06	5.18289
CMa	m_28198	3	199012340	G	A	0.0421338	0.00906577	6.56304e-06	5.18289
CMa	m_28199	3	199109578	C	T	0.0421338	0.00906577	6.56304e-06	5.18289
CMa	m_28237	3	200020530	C	T	0.0421338	0.00906577	6.56304e-06	5.18289
CI_2	m_82484	6	4174253	C	T	0.0381152	0.00820459	6.61907e-06	5.1792
CMa	m_28187	3	198899839	G	T	0.0421471	0.00907666	6.6804e-06	5.1752
CMa	m_28188	3	198899847	T	G	0.0421471	0.00907666	6.6804e-06	5.1752
CMa	m_28140	3	198291155	G	A	0.0414942	0.00893699	6.6944e-06	5.17429
CMa	m_28108	3	197412834	G	C	0.0424106	0.00914161	6.8015e-06	5.1674
CI_2	m_47373	3	646204958	G	A	0.0280654	0.00605166	6.85003e-06	5.16431
ASI	m_59509	4	517737064	A	T	0.0292294	0.00630858	6.97983e-06	5.15615
CMa	m_28478	3	207901386	G	T	0.0461282	0.0099598	7.03541e-06	5.15271
ASI	m_59997	4	509002549	A	G	0.0289358	0.00625534	7.20889e-06	5.14213
ASI	m_59998	4	509002550	A	G	0.0289358	0.00625534	7.20889e-06	5.14213
ASI	m_52638	4	509359109	C	T	0.0270417	0.00584984	7.30682e-06	5.13627
CMa	m_28242	3	200131155	C	T	0.0413661	0.00894991	7.32833e-06	5.135
CMa	m_28246	3	200131188	A	G	0.0413661	0.00894991	7.32833e-06	5.135
ASI	m_74736	5	200684208	A	G	-0.0528641	0.011438	7.33307e-06	5.13471
ASI	m_74453	5	213011102	A	G	-0.0528641	0.011438	7.33307e-06	5.13471
ASI	m_66468	5	217989843	T	G	-0.0528641	0.011438	7.33307e-06	5.13471
ASI	m_63735	5	224182480	T	C	-0.0528641	0.011438	7.33307e-06	5.13471
ASI	m_63736	5	241696475	T	C	-0.0528641	0.011438	7.33307e-06	5.13471
ASI	m_67209	5	259898219	C	G	-0.0528641	0.011438	7.33307e-06	5.13471
ASI	m_64971	5	304256377	T	C	-0.0528641	0.011438	7.33307e-06	5.13471
CMa	m_44645	3	67895188	C	T	0.0420259	0.00909641	7.38849e-06	5.13144
CMa	m_45506	3	68559576	G	T	0.0420259	0.00909641	7.38849e-06	5.13144
CMa	m_45789	3	68573941	C	G	0.0420259	0.00909641	7.38849e-06	5.13144
ASI	m_73876	5	115782611	A	G	-0.0405747	0.00878302	7.40034e-06	5.13075
CMa	m_70708	5	587009637	G	A	-0.0496973	0.0107766	7.66206e-06	5.11565
ASI	m_61227	5	270543464	T	C	-0.0512747	0.0111218	7.70447e-06	5.11326
ASI	m_63710	5	43139221	T	C	-0.0559899	0.0121479	7.74636e-06	5.1109
CMa	m_28120	3	197614153	C	T	0.0420446	0.00912247	7.75083e-06	5.11065
CMa	m_28252	3	200586340	G	A	0.0421885	0.00915702	7.80656e-06	5.10754
ASI	m_74192	5	647466680	A	G	-0.0498933	0.0108374	7.92135e-06	5.1012
ASI	m_52339	4	510284263	G	T	-0.0483031	0.0105095	8.18699e-06	5.08688
CMd	m_115782	7	578276789	C	A	-0.0434527	0.0104543	8.37425e-06	5.07705
ASI	m_48144	3	78449583	A	G	-0.0232457	0.00506547	8.43881e-06	5.07372
ASI	m_53523	4	507078837	T	C	0.0283418	0.0062038	9.21426e-06	5.03554
ASI	m_57476	4	507078843	G	A	0.0283418	0.0062038	9.21426e-06	5.03554
ASI	m_49356	4	507319427	C	T	0.0283418	0.0062038	9.21426e-06	5.03554
ASI	m_49986	4	507319436	C	G	0.0283418	0.0062038	9.21426e-06	5.03554
ASI	m_57450	4	507462238	G	A	0.0283418	0.0062038	9.21426e-06	5.03554
ASI	m_50929	4	507567966	C	T	0.0283418	0.0062038	9.21426e-06	5.03554
ASI	m_54022	4	508210467	C	T	0.0283418	0.0062038	9.21426e-06	5.03554
CMa	m_48144	3	78449583	A	G	-0.0420745	0.00921745	9.36453e-06	5.02851
ASI	m_73776	5	317171161	A	G	-0.0463827	0.0101707	9.5344e-06	5.02071
ASI	m_45797	3	78427895	G	C	-0.0231433	0.0050765	9.59665e-06	5.01788
ASI	m_47712	3	632311037	G	A	-0.0206033	0.00451945	9.60087e-06	5.01769
AI.BMAI_1	BOPA1_ABC10705-1-1-263	5	349702859	A	C	0.0517866	0.0113663	9.74243e-06	5.01133
ASI	m_48024	3	634804444	A	G	0.0268007	0.00589278	1.00501e-05	4.99783
ASI	m_64826	5	648003472	G	C	-0.0487363	0.0107178	1.00852e-05	4.99632
CMa	m_28241	3	200131135	G	T	0.0412241	0.00906961	1.01685e-05	4.99274
CMa	m_28244	3	200131182	T	A	0.0412241	0.00906961	1.01685e-05	4.99274
CMa	m_116124	7	47723826	G	A	-0.0434327	0.00957229	1.0518e-05	4.97806
ASI	m_60668	4	508884295	A	G	-0.0528688	0.0116577	1.06177e-05	4.97397
ASI	m_51072	4	513593440	C	T	-0.0528688	0.0116577	1.06177e-05	4.97397
ASI	m_51073	4	513593445	C	T	-0.0528688	0.0116577	1.06177e-05	4.97397
ASI	m_69137	5	186280099	G	A	-0.051726	0.0114192	1.08617e-05	4.9641
CMa	m_47295	3	77604286	G	A	-0.0502561	0.011096	1.08865e-05	4.96311
CMa	m_90916	6	498869785	G	A	-0.0500164	0.0110457	1.09357e-05	4.96115
ATI_total	m_28510	3	208168504	G	A	0.227027	0.0565682	1.10066e-05	4.95835
ASI	m_74549	5	645158985	A	G	-0.0519697	0.0115028	1.1415e-05	4.94252
ASI	m_62335	5	645159004	C	T	-0.0519697	0.0115028	1.1415e-05	4.94252
ASI	m_47511	3	78346470	T	A	-0.0234206	0.00518509	1.14683e-05	4.9405
ASI	m_45364	3	78576447	C	T	-0.0234206	0.00518509	1.14683e-05	4.9405
ASI	m_48165	3	80092977	A	G	-0.0234206	0.00518509	1.14683e-05	4.9405
ASI	m_45365	3	80213825	C	T	-0.0234206	0.00518509	1.14683e-05	4.9405
ASI	m_45499	3	81327985	T	G	-0.0234206	0.00518509	1.14683e-05	4.9405
ASI	m_50691	4	508933107	T	C	0.0276944	0.0061355	1.16202e-05	4.93479
ASI	m_57496	4	508933119	G	A	0.0276944	0.0061355	1.16202e-05	4.93479
CI_2	m_50299	4	645759035	G	T	0.0522013	0.0115696	1.17122e-05	4.93136
CI_2	m_50303	4	646107955	G	C	0.0522013	0.0115696	1.17122e-05	4.93136
AI.BMAI_1	BOPA2_12_30777	4	348275419	A	G	0.0407534	0.00903407	1.17919e-05	4.92842
AI.BMAI_1	SCRI_RS_157666	4	349551966	A	G	0.0407534	0.00903407	1.17919e-05	4.92842
ASI	m_57888	4	508427059	G	A	0.0257591	0.00571436	1.19195e-05	4.92374
ASI	m_68537	5	141004299	G	A	-0.0583618	0.0129508	1.19885e-05	4.92124
ASI	m_61096	5	150626751	T	C	-0.0583618	0.0129508	1.19885e-05	4.92124
ASI	m_69410	5	256046199	G	A	-0.0519197	0.0115337	1.22354e-05	4.91238
CMa	m_92636	6	494347018	G	A	-0.0468678	0.0104188	1.24008e-05	4.90655
SCI_1A	m_66559	5	564511239	G	C	-0.0459498	0.0102232	1.25974e-05	4.89972
CMe	m_60761	4	629563323	A	C	0.0915667	0.0247228	1.26207e-05	4.89892
CMa	m_120121	7	101577187	A	C	-0.0463744	0.0103243	1.27517e-05	4.89443
CMa	m_25998	3	105420815	C	T	0.0386938	0.0086367	1.33908e-05	4.87319
ASI	m_23300	2	693005411	C	G	0.0231486	0.00516825	1.34553e-05	4.87111
CMa	m_62084	5	585875147	C	T	-0.048281	0.0107829	1.35391e-05	4.86841
CMa	m_25997	3	104708983	G	A	0.0419058	0.00937516	1.39813e-05	4.85445
CMd	m_30845	3	253160703	T	G	-0.0566682	0.0142278	1.41778e-05	4.84839
CMa	m_28238	3	200124040	A	T	-0.0408101	0.00914597	1.44459e-05	4.84026
CMe	SCRI_RS_205722	5	635868171	A	G	-0.0305566	0.00880108	1.44459e-05	4.84026
CMa	m_28277	3	201084695	G	A	0.040977	0.00919133	1.46818e-05	4.83322
CMa	m_28423	3	205761157	G	A	0.0466002	0.0104572	1.48015e-05	4.82969
CMa	m_28424	3	205761202	C	T	0.0466002	0.0104572	1.48015e-05	4.82969
CMa	m_116264	7	578328926	G	A	-0.041691	0.00935654	1.48306e-05	4.82884
CMa	m_106574	7	578328940	G	C	-0.041691	0.00935654	1.48306e-05	4.82884
CMa	m_119399	7	581286243	A	T	0.0472532	0.010605	1.48336e-05	4.82875
ATI_total	m_29519	3	229849124	C	T	0.264115	0.0732566	1.4988e-05	4.82426
CMa	m_28165	3	198511517	C	A	0.040822	0.00917338	1.51926e-05	4.81837
CMa	m_28211	3	199472827	C	T	0.0408449	0.00918943	1.55316e-05	4.80878
CMa	m_77109	6	578501050	G	T	0.0446742	0.0100533	1.5599e-05	4.8069
CMa	m_75873	6	578501051	C	T	0.0446742	0.0100533	1.5599e-05	4.8069
CMa	m_45155	3	78243865	G	C	-0.041493	0.0093423	1.57513e-05	4.80268
CMa	m_48160	3	78359948	A	G	-0.041493	0.0093423	1.57513e-05	4.80268
CMa	m_47514	3	78359949	T	A	-0.041493	0.0093423	1.57513e-05	4.80268
CMa	m_45152	3	78360051	G	T	-0.041493	0.0093423	1.57513e-05	4.80268
CMa	m_48161	3	78360085	A	G	-0.041493	0.0093423	1.57513e-05	4.80268
CMa	m_48155	3	78419350	A	T	-0.041493	0.0093423	1.57513e-05	4.80268
CMa	m_48157	3	78419352	A	C	-0.041493	0.0093423	1.57513e-05	4.80268
CMa	m_45153	3	78468798	G	T	-0.041493	0.0093423	1.57513e-05	4.80268
CMa	m_48145	3	78584129	A	C	-0.041493	0.0093423	1.57513e-05	4.80268
CMa	m_47515	3	78592491	C	A	-0.041493	0.0093423	1.57513e-05	4.80268
CMa	m_45055	3	78592516	C	G	-0.041493	0.0093423	1.57513e-05	4.80268
CMa	m_44619	3	78592522	T	C	-0.041493	0.0093423	1.57513e-05	4.80268
CMa	m_47517	3	78977764	G	A	-0.041493	0.0093423	1.57513e-05	4.80268
CMa	m_48158	3	78977778	A	C	-0.041493	0.0093423	1.57513e-05	4.80268
CMa	m_48156	3	78977790	A	T	-0.041493	0.0093423	1.57513e-05	4.80268
CMa	m_47518	3	78977924	G	A	-0.041493	0.0093423	1.57513e-05	4.80268
CMa	m_44620	3	78977964	T	C	-0.041493	0.0093423	1.57513e-05	4.80268
CMa	m_107047	7	48207154	C	T	-0.037126	0.00835941	1.5764e-05	4.80233
CMa	m_28132	3	198159309	T	G	0.0412856	0.00930496	1.60483e-05	4.79457
CMa	m_116235	7	578235797	T	A	-0.0418435	0.00943734	1.62589e-05	4.78891
CMa	m_48064	3	67841939	A	T	-0.0471383	0.0106453	1.66515e-05	4.77855
CMa	m_45663	3	68094101	C	T	-0.0471383	0.0106453	1.66515e-05	4.77855
CMa	m_47537	3	68094334	C	A	-0.0471383	0.0106453	1.66515e-05	4.77855
CMa	m_116453	7	48245483	G	A	-0.0382722	0.00864625	1.6766e-05	4.77557
CMa	m_28231	3	199867019	G	T	-0.0405263	0.00916885	1.72232e-05	4.76389
CMa	m_104571	7	79008974	C	G	-0.0652761	0.0147702	1.72627e-05	4.76289
CMa	m_102602	7	79115305	G	C	-0.0652761	0.0147702	1.72627e-05	4.76289
CMa	m_101079	7	79115321	C	G	-0.0652761	0.0147702	1.72627e-05	4.76289
CMa	m_102962	7	79115323	T	C	-0.0652761	0.0147702	1.72627e-05	4.76289
CMa	m_105348	7	79115353	G	T	-0.0652761	0.0147702	1.72627e-05	4.76289
CMa	m_113560	7	79115363	G	A	-0.0652761	0.0147702	1.72627e-05	4.76289
CMa	m_105349	7	79115364	G	T	-0.0652761	0.0147702	1.72627e-05	4.76289
CMa	m_82153	6	511192753	C	T	-0.0427367	0.00967079	1.72836e-05	4.76237
CMa	m_82154	6	511192795	C	T	-0.0427367	0.00967079	1.72836e-05	4.76237
CMa	m_82155	6	511192798	C	T	-0.0427367	0.00967079	1.72836e-05	4.76237
CMa	m_119404	7	581963264	A	G	0.046091	0.0104386	1.75532e-05	4.75564
CMa	m_46138	3	68553631	T	G	-0.045318	0.0102677	1.76848e-05	4.7524
CMa	m_110665	7	45425239	T	C	-0.0373027	0.00846068	1.80332e-05	4.74393
CMa	m_28525	3	208353985	G	A	0.0490968	0.0111633	1.8867e-05	4.7243
CI_2	m_60251	4	599526477	A	C	0.0308325	0.00701642	1.91605e-05	4.71759
CMa	m_117280	7	45219274	A	G	-0.0350244	0.00797409	1.93245e-05	4.71389
CMa	m_66750	5	18683613	C	T	0.0459863	0.0104719	1.93944e-05	4.71232
CI_2	m_23086	2	682323165	A	C	-0.019192	0.00438143	2.03067e-05	4.69236
CI_2	m_60047	4	641242027	A	G	0.0673548	0.0153787	2.03541e-05	4.69135
CI_2	m_51915	4	641535595	C	T	0.0673548	0.0153787	2.03541e-05	4.69135
SCI_1A	m_108788	7	512605516	C	G	0.0362695	0.00829871	2.11471e-05	4.67475
CMa	m_44660	3	84066261	C	T	0.0431513	0.0098765	2.12703e-05	4.67223
CMa	m_103129	7	582520628	T	C	0.0446964	0.0102305	2.12859e-05	4.67191
CMa	m_28124	3	197676592	A	G	-0.0401234	0.00919899	2.19274e-05	4.65901
CMa	m_28134	3	198166988	T	C	-0.0401234	0.00919899	2.19274e-05	4.65901
CMa	m_117458	7	45219269	A	G	-0.036762	0.00843496	2.22397e-05	4.65287
CMa	m_119295	7	49730932	A	G	-0.0402587	0.00923901	2.23145e-05	4.65141
SCI_1A	m_22817	2	672632681	C	A	0.0480379	0.0110251	2.23455e-05	4.65081
CMa	m_28510	3	208168504	G	A	0.0462081	0.0106086	2.24752e-05	4.6483
AI.BDAI	m_87175	6	552743838	G	A	0.161184	0.0455154	2.25495e-05	4.64686
CMa	m_48362	3	74550005	A	C	-0.0491362	0.0112832	2.25612e-05	4.64664
SCI_1A	m_73594	5	38559207	A	C	0.0607926	0.0139642	2.26853e-05	4.64426
CMa	m_110079	7	45219146	G	T	-0.0366402	0.00841694	2.27154e-05	4.64368
CMa	m_117057	7	45219185	G	A	-0.0366402	0.00841694	2.27154e-05	4.64368
CMa	m_109970	7	45219207	T	C	-0.0366402	0.00841694	2.27154e-05	4.64368
CMa	m_28236	3	200020482	C	T	0.0399671	0.00918548	2.29062e-05	4.64005
CMa	m_79513	6	1114094	G	C	-0.0448621	0.010328	2.36134e-05	4.62684
CMa	m_45325	3	78468799	T	C	-0.040692	0.00937848	2.40895e-05	4.61817
CMa	m_44616	3	78360146	T	C	-0.0410161	0.00946001	2.44018e-05	4.61258
CMa	m_107597	7	79021864	G	T	-0.068504	0.0158028	2.44837e-05	4.61112
CMa	m_109322	7	79051534	G	C	-0.068504	0.0158028	2.44837e-05	4.61112
CMa	m_47509	3	78360030	G	A	-0.0409126	0.00944409	2.47697e-05	4.60608
CMa	m_119549	7	580430733	A	G	0.0466012	0.0107647	2.5079e-05	4.60069
CI_2	m_55782	4	600467632	G	A	0.0364778	0.00842936	2.52431e-05	4.59786
SCI_1A	m_114474	7	20131036	G	A	0.0608727	0.0140686	2.53095e-05	4.59672
CI_2	m_56385	4	96447985	G	A	0.0369909	0.00855484	2.56076e-05	4.59163
CMa	m_28285	3	201191235	C	T	0.0397575	0.00920155	2.59496e-05	4.58587
AI.BMAI_1	m_49229	4	620021871	T	C	0.0478107	0.0110981	2.74099e-05	4.56209
CMa	m_109687	7	102627532	C	T	0.0434171	0.0100819	2.75139e-05	4.56045
CI_2	m_85554	6	5450107	C	T	0.0360719	0.00837781	2.76021e-05	4.55906
CMa	m_46139	3	67105895	G	T	0.0399395	0.00928124	2.78732e-05	4.55481
AI.BMAI_1	m_21875	2	626124415	C	T	-0.053237	0.0123767	2.81639e-05	4.55031
AI.BMAI_1	m_21882	2	626156652	T	C	-0.053237	0.0123767	2.81639e-05	4.55031
CMa	m_28248	3	200161337	G	A	0.0384208	0.00893631	2.83148e-05	4.54799
SCI_1A	m_119542	7	20173233	A	G	0.0630139	0.0146581	2.83709e-05	4.54713
CMa	m_28565	3	209402029	A	G	0.0455955	0.010607	2.84075e-05	4.54657
CMa	m_47892	3	87356111	G	A	0.039813	0.00926848	2.87661e-05	4.54112
CMa	m_28130	3	198001055	C	A	-0.039339	0.00917036	2.94456e-05	4.53098
CI_2	m_104382	7	611541631	C	T	0.0388375	0.00906051	2.98485e-05	4.52508
CMa	m_48071	3	68499927	A	G	-0.0443236	0.0103489	3.02812e-05	4.51883
CMa	m_106938	7	69378438	T	C	-0.075578	0.0176512	3.04257e-05	4.51676
CMa	m_73098	5	585706422	A	T	-0.0480377	0.0112266	3.07808e-05	4.51172
CI_2	m_108427	7	611890117	T	C	0.0355557	0.00831098	3.08743e-05	4.5104
CI_2	m_122192	7	611728034	A	G	0.0404227	0.00945436	3.12016e-05	4.50582
CI_2	m_102797	7	611728075	T	C	0.0404227	0.00945436	3.12016e-05	4.50582
CI_2	m_102798	7	611728094	T	C	0.0404227	0.00945436	3.12016e-05	4.50582
CI_2	m_104404	7	611728097	C	G	0.0404227	0.00945436	3.12016e-05	4.50582
CI_2	m_104393	7	611728115	C	T	0.0404227	0.00945436	3.12016e-05	4.50582
CI_2	m_8236	1	453597614	G	C	0.0478975	0.0112065	3.13885e-05	4.50323
CMa	m_28557	3	209035892	G	T	0.0452307	0.0105871	3.16263e-05	4.49995
CMa	m_28375	3	203796635	C	G	0.0444513	0.0104191	3.23922e-05	4.48956
AI.BMAI_1	SCRI_RS_169389	4	59984586	T	C	0.0380283	0.00891248	3.24095e-05	4.48933
CMa	m_28267	3	200956663	A	G	-0.0420175	0.00985307	3.26474e-05	4.48615
CMa	m_28278	3	201085381	G	T	-0.0420175	0.00985307	3.26474e-05	4.48615
CMa	m_28279	3	201113032	T	C	-0.0420175	0.00985307	3.26474e-05	4.48615
CMa	m_28286	3	201277319	A	G	-0.0420175	0.00985307	3.26474e-05	4.48615
CMa	m_28290	3	201283732	C	A	-0.0420175	0.00985307	3.26474e-05	4.48615
CMa	m_28314	3	201551247	A	G	-0.0420175	0.00985307	3.26474e-05	4.48615
CMa	m_28315	3	201551286	C	A	-0.0420175	0.00985307	3.26474e-05	4.48615
CMa	m_112548	7	79115312	G	A	-0.0633508	0.0148685	3.31379e-05	4.47968
CMa	m_46638	3	66670990	T	G	0.039504	0.00927768	3.35133e-05	4.47478
CMa	m_47968	3	66670993	T	A	0.039504	0.00927768	3.35133e-05	4.47478
CMa	m_79550	6	43357626	G	T	-0.0366427	0.0086108	3.38577e-05	4.47034
CMa	m_42917	3	517639965	C	G	-0.0372508	0.00876647	3.47174e-05	4.45945
CMa	m_115782	7	578276789	C	A	-0.0451931	0.0106476	3.53969e-05	4.45103
AI.BMAI_1	m_8747	1	481181079	A	T	-0.058583	0.0138054	3.56277e-05	4.44821
AI.BMAI_1	m_8748	1	481181137	T	C	-0.058583	0.0138054	3.56277e-05	4.44821
CMa	m_45797	3	78427895	G	C	-0.0394475	0.00929834	3.56884e-05	4.44747
AI.BMAI_1	m_120111	7	589098785	A	G	-0.0621644	0.0146587	3.60192e-05	4.44347
CMa	m_28106	3	197412630	G	A	0.0382711	0.00902861	3.62032e-05	4.44125
CMa	m_45535	3	78449568	G	C	-0.0397771	0.00938398	3.62105e-05	4.44117
CMa	m_121650	7	71830907	A	G	-0.0737357	0.0173976	3.62909e-05	4.4402
CMa	m_28470	3	207899177	C	T	0.0470986	0.0111181	3.65978e-05	4.43655
CMa	m_45536	3	79380366	G	C	-0.0399956	0.00944147	3.66021e-05	4.43649
CMa	m_45326	3	80286216	T	C	-0.0399956	0.00944147	3.66021e-05	4.43649
CMa	m_48485	3	592112832	A	G	-0.0527595	0.0124548	3.66124e-05	4.43637
CMa	m_45928	3	592112910	C	T	-0.0527595	0.0124548	3.66124e-05	4.43637
CMa	m_48351	3	592208277	A	G	-0.0527595	0.0124548	3.66124e-05	4.43637
CMa	m_46713	3	592208302	C	T	-0.0527595	0.0124548	3.66124e-05	4.43637
CMa	m_46726	3	592208309	G	T	-0.0527595	0.0124548	3.66124e-05	4.43637
CMa	m_46027	3	592208372	T	C	-0.0527595	0.0124548	3.66124e-05	4.43637
CMa	m_46122	3	592208379	C	G	-0.0527595	0.0124548	3.66124e-05	4.43637
CMa	m_48164	3	79042391	A	G	-0.040027	0.00944954	3.66459e-05	4.43597
SCI_1A	m_97760	7	25267933	T	C	0.0567607	0.0134013	3.67032e-05	4.4353
CMa	m_110296	7	48214872	T	C	0.0339698	0.00802872	3.73665e-05	4.42752
CMa	m_105089	7	13660081	G	C	0.0405884	0.00959642	3.75947e-05	4.42487
CMa	m_98930	7	42784665	C	T	-0.0378242	0.00894748	3.7926e-05	4.42106
CMa	m_107081	7	49222057	C	T	-0.0393424	0.00931308	3.83767e-05	4.41593
CI_2	m_56960	4	611845509	G	A	0.0244334	0.00578707	3.87425e-05	4.41181
AI.BMAI_1	SCRI_RS_171852	2	705662700	A	G	-0.0421221	0.00998393	3.93248e-05	4.40533

## Sheet: S3
Gene Name	Chromosome	Start	End	Annotation	GO Terms	Biotype
HORVU.MOREX.r3.1HG0039210.1	chr1H	247221864	247222568	NAC (No Apical Meristem) domain transcriptional regulator superfamily protein	NA	protein_coding
HORVU.MOREX.r3.1HG0039220.1	chr1H	247452282	247452893	beta glucosidase 12	NA	protein_coding
HORVU.MOREX.r3.1HG0039230.1	chr1H	247647315	247656491	AT-rich interactive domain-containing protein 2	GO:0003677,GO:0005634	protein_coding
HORVU.MOREX.r3.1HG0039240.1	chr1H	247964207	247966163	Na(+)/H(+) antiporter NhaB	GO:0005886,GO:0006811,GO:0006814,GO:0015297,GO:0015385,GO:0016020,GO:0016021,GO:0035725,GO:0055085	protein_coding
HORVU.MOREX.r3.1HG0039350.2	chr1H	248867326	248870802	Ubiquitin-conjugating enzyme E2	GO:0000166,GO:0005524,GO:0016740	protein_coding
HORVU.MOREX.r3.1HG0039360.1	chr1H	248886427	248886872	WRKY6 transcription factor	NA	protein_coding
HORVU.MOREX.r3.1HG0039370.1	chr1H	249179277	249184508	Leucine-rich repeat (LRR) family protein	NA	protein_coding
HORVU.MOREX.r3.2HG0179700.1	chr2H	549514147	549514778	SET domain protein 25	NA	protein_coding
HORVU.MOREX.r3.2HG0179740.1	chr2H	549566409	549566990	HAD superfamily, subfamily IIIB acid phosphatase	NA	protein_coding
HORVU.MOREX.r3.2HG0179780.1	chr2H	549583086	549584247	Potassium channel	GO:0005267,GO:0006811,GO:0016020,GO:0016021,GO:0071805	protein_coding
HORVU.MOREX.r3.2HG0179790.1	chr2H	549604542	549606730	Zinc finger ring-type protein	NA	protein_coding
HORVU.MOREX.r3.2HG0179810.1	chr2H	549646528	549646953	Protein FAR1-RELATED SEQUENCE 3	GO:0006355,GO:0008270	protein_coding
HORVU.MOREX.r3.2HG0179870.1	chr2H	550076270	550076665	Transposase	NA	protein_coding
HORVU.MOREX.r3.2HG0179890.1	chr2H	550165282	550165677	Transposase	NA	protein_coding
HORVU.MOREX.r3.3HG0261880.1	chr3H	255019046	255036310	DUF789 family protein	NA	protein_coding
HORVU.MOREX.r3.3HG0261980.1	chr3H	256256165	256270547	Serine/threonine-protein phosphatase	GO:0004721,GO:0006470,GO:0016787,GO:0046872	protein_coding
HORVU.MOREX.r3.3HG0261990.1	chr3H	256474951	256475235	NADH-ubiquinone oxidoreductase chain 3	NA	protein_coding
HORVU.MOREX.r3.3HG0262030.1	chr3H	257354514	257356746	Serine/threonine-protein phosphatase 7 long form-like protein	NA	protein_coding
HORVU.MOREX.r3.3HG0262040.1	chr3H	257357458	257358118	Translation initiation factor IF-2	GO:0000166,GO:0003743,GO:0003924,GO:0005525,GO:0005622,GO:0005737,GO:0006412,GO:0006413	protein_coding
HORVU.MOREX.r3.3HG0262050.1	chr3H	257358864	257359418	Cortactin-binding protein 2	GO:0005737,GO:0005938,GO:0042995,GO:0043197	protein_coding
HORVU.MOREX.r3.3HG0262060.1	chr3H	257988609	257991368	dihydroflavonol 4-reductase/flavanone protein	NA	protein_coding
HORVU.MOREX.r2.4HG0346770.1	chr4H	618415331	618416588	GATA transcription factor	GO:0003677,GO:0003700,GO:0005634,GO:0006351,GO:0006355,GO:0008270,GO:0043565,GO:0045893,GO:0046872
HORVU.MOREX.r2.4HG0346780.1	chr4H	618496587	618497660	Matrix metalloproteinase	GO:0004222,GO:0006508,GO:0008233,GO:0008237,GO:0008270,GO:0016787,GO:0031012,GO:0046872
HORVU.MOREX.r2.4HG0346790.1	chr4H	618499724	618503518	2-oxoglutarate (2OG) and Fe(II)-dependent oxygenase superfamily protein	GO:0016491,GO:0046872,GO:0055114
HORVU.MOREX.r2.4HG0346800.1	chr4H	618504347	618505947	2-oxoglutarate (2OG) and Fe(II)-dependent oxygenase superfamily protein	GO:0016491,GO:0046872,GO:0055114
HORVU.MOREX.r2.4HG0346810.1	chr4H	618506355	618507852	DNA-directed RNA polymerase subunit	GO:0003676,GO:0003899,GO:0005634,GO:0005730,GO:0006351,GO:0006379,GO:0008270,GO:0046872
HORVU.MOREX.r2.4HG0346820.1	chr4H	618510589	618516699	PHD-finger protein	GO:0046872
HORVU.MOREX.r2.4HG0346840.1	chr4H	618559895	618560404	Transposon protein, putative, Mutator sub-class	GO:0008270
HORVU.MOREX.r2.4HG0346850.1	chr4H	618560625	618561014	Serine/threonine protein phosphatase 7 long form isogeny	GO:0003824,GO:0004479,GO:0006413,GO:0009058,GO:0016740,GO:0016742,GO:0071951
HORVU.MOREX.r2.4HG0346860.1	chr4H	618562726	618564688	auxin canalization protein (DUF828)	GO:0003824,GO:0004479,GO:0006413,GO:0009058,GO:0016740,GO:0016742,GO:0071951
HORVU.MOREX.r2.4HG0346880.1	chr4H	618572569	618573013	Methionyl-tRNA formyltransferase	GO:0003824,GO:0004479,GO:0006413,GO:0009058,GO:0016740,GO:0016742,GO:0071951
HORVU.MOREX.r2.4HG0346890.1	chr4H	618574343	618576230	auxin canalization protein (DUF828)	GO:0005215,GO:0006857,GO:0016020,GO:0016021,GO:0022857,GO:0055085
HORVU.MOREX.r2.4HG0346900.1	chr4H	618576479	618578776	Methionyl-tRNA formyltransferase	GO:0003824,GO:0004479,GO:0006413,GO:0009058,GO:0016740,GO:0016742,GO:0071951
HORVU.MOREX.r2.4HG0346910.1	chr4H	618582516	618582822	Transmembrane protein, putative	GO:0016020,GO:0016021
HORVU.MOREX.r2.4HG0346920.1	chr4H	618585440	618590241	Coatomer subunit alpha	GO:0000139,GO:0005198,GO:0005737,GO:0005794,GO:0006886,GO:0015031,GO:0016020,GO:0016192,GO:0030117,GO:0030126
HORVU.MOREX.r2.4HG0346930.1	chr4H	618626562	618630461	Phosphatidylserine decarboxylase proenzyme	GO:0004609,GO:0005739,GO:0005743,GO:0006629,GO:0006646,GO:0008654,GO:0016020,GO:0016021,GO:0016540,GO:0016829,GO:0016831,GO:0031305
HORVU.MOREX.r2.4HG0346950.1	chr4H	618639439	618642676	Cell number regulator 6	GO:0016020,GO:0016021
HORVU.MOREX.r2.4HG0346970.1	chr4H	618657534	618672388	Helicase, putative	GO:0004386,GO:0005524,GO:0016740
HORVU.MOREX.r2.4HG0346980.1	chr4H	618673173	618673739	F-box domain containing protein	GO:0004842,GO:0016567,GO:0031146
HORVU.MOREX.r2.4HG0346990.1	chr4H	618673806	618674705	F-box family protein	GO:0005634,GO:0005737,GO:0009733,GO:1900140
HORVU.MOREX.r2.4HG0347000.1	chr4H	618681810	618683996	Nucellin-like aspartic protease	GO:0004190,GO:0006508,GO:0008233,GO:0016787
HORVU.MOREX.r3.5HG0520120.1	chr5H	549607018	549610505	Receptor-like protein kinase	GO:0000166,GO:0004672,GO:0004674,GO:0005524,GO:0005576,GO:0005886,GO:0006468,GO:0016020,GO:0016021,GO:0016301,GO:0016310,GO:0016740,GO:0019199	protein_coding
HORVU.MOREX.r3.5HG0520130.1	chr5H	549612136	549621191	Receptor-like protein kinase	GO:0000166,GO:0004672,GO:0004674,GO:0005524,GO:0005576,GO:0005886,GO:0006468,GO:0016020,GO:0016021,GO:0016301,GO:0016310,GO:0016740,GO:0019199	protein_coding
HORVU.MOREX.r3.5HG0520190.1	chr5H	549830051	549838968	Pleiotropic drug resistance ABC transporter	GO:0000166,GO:0005524,GO:0016020,GO:0016021,GO:0016887	protein_coding
HORVU.MOREX.r3.5HG0520200.1	chr5H	549849838	549852818	Succinate dehydrogenase assembly factor 2, mitochondrial	NA	protein_coding
HORVU.MOREX.r3.5HG0520210.1	chr5H	549852946	549857612	Aminopeptidase	GO:0004177,GO:0006508,GO:0016020,GO:0016021	protein_coding
HORVU.MOREX.r3.5HG0520220.1	chr5H	549861694	549862307	DUF674 family protein	NA	protein_coding
HORVU.MOREX.r3.5HG0520240.1	chr5H	549889193	549891774	Protein REVERSION-TO-ETHYLENE SENSITIVITY1	GO:0016020,GO:0016021	protein_coding
HORVU.MOREX.r3.5HG0520250.1	chr5H	549918320	549921964	BAH-PHD domain-containing protein	GO:0003682,GO:0046872	protein_coding
HORVU.MOREX.r2.5HG0430920.1	chr5H	555796262	555796645	Sterol regulatory element-binding protein cleavage-activating protein	GO:0000139,GO:0001666,GO:0005515,GO:0005783,GO:0005789,GO:0005794,GO:0006629,GO:0007568,GO:0008202,GO:0008203,GO:0012507,GO:0015485,GO:0016020,GO:0016021,GO:0019217,GO:0031410,GO:0032868,GO:0032933,GO:0032991,GO:0042304,GO:0043231,GO:0044877,GO:0045540,GO:0045541,GO:0045716,GO:0051082
HORVU.MOREX.r2.5HG0430930.1	chr5H	555796828	555797385	Metal transporter CNNM2	GO:0005524,GO:0005886,GO:0006811,GO:0010960,GO:0015095,GO:0015693,GO:0016020,GO:0016021,GO:0016323,GO:0043231,GO:1903830
HORVU.MOREX.r2.5HG0430940.1	chr5H	555798029	555801916	Queuine tRNA-ribosyltransferase activity protein	GO:0005737,GO:0006400,GO:0008033,GO:0008479,GO:0016740,GO:0016763,GO:0046872,GO:0101030
HORVU.MOREX.r2.5HG0430950.1	chr5H	555803805	555805538	P-loop containing nucleoside triphosphate hydrolases superfamily protein	GO:0000049,GO:0000166,GO:0003723,GO:0004812,GO:0004825,GO:0005524,GO:0005737,GO:0006412,GO:0006418,GO:0006431,GO:0016874,GO:0046872
HORVU.MOREX.r2.5HG0430960.1	chr5H	555860372	555862165	Pentatricopeptide repeat-containing protein	GO:0008270
HORVU.MOREX.r2.5HG0430970.1	chr5H	555866157	555867439	Leucine-rich repeat protein kinase family protein	GO:0005737,GO:0006400,GO:0008033,GO:0008479,GO:0016740,GO:0016763,GO:0046872,GO:0101030
HORVU.MOREX.r2.5HG0430980.1	chr5H	555877795	555879957	Pentatricopeptide repeat-containing protein	GO:0000139,GO:0001666,GO:0005515,GO:0005783,GO:0005789,GO:0005794,GO:0006629,GO:0007568,GO:0008202,GO:0008203,GO:0012507,GO:0015485,GO:0016020,GO:0016021,GO:0019217,GO:0031410,GO:0032868,GO:0032933,GO:0032991,GO:0042304,GO:0043231,GO:0044877,GO:0045540,GO:0045541,GO:0045716,GO:0051082
HORVU.MOREX.r3.6HG0566970.1	chr6H	104409764	104413944	Sulfurtransferase	GO:0004792,GO:0016740	protein_coding
HORVU.MOREX.r3.6HG0567000.1	chr6H	104769138	104769494	calpain-type cysteine protease family	NA	protein_coding
HORVU.MOREX.r3.6HG0567010.1	chr6H	105409528	105416428	ABC transporter G family member	GO:0000166,GO:0005524,GO:0016020,GO:0016021,GO:0016887	protein_coding
HORVU.MOREX.r3.6HG0567020.1	chr6H	105418156	105419403	F-box family protein	NA	protein_coding
HORVU.MOREX.r3.6HG0567030.1	chr6H	105638357	105639130	RNAse THREE-like protein 3	NA	protein_coding
HORVU.MOREX.r3.6HG0567040.1	chr6H	105651219	105651503	TTF-type zinc finger protein with HAT dimerization domain-containing protein	NA	protein_coding
HORVU.MOREX.r3.6HG0567050.1	chr6H	105651644	105652426	Zinc finger MYM-type-like protein	NA	protein_coding
